# Supplementary material for: DNA-dependent protein kinase catalytic subunit (DNA-PKcs) drives chronic kidney disease progression in male mice
Source: Nat Commun. 2023 Mar 11;14:1334. doi: 10.1038/s41467-023-37043-5 (PMC10008567; doi:10.1038/s41467-023-37043-5)
Supplement: Supplementary file 4 — Source Data [file 41467_2023_37043_MOESM4_ESM.xlsx]

## Sheet: Figure 1
				female	male	male	female	Relative p-DNAPKcs stained area
			Normal	0.077744	0.06859	0.064731	0.071536
			CKD	0.145238	0.1121	0.146881	0.154544	0.195691	0.122833	0.138866	0.140476	0.134206	0.219268	0.2	0.187	0.22	0.176	0.166
				male	female	female	female	male	male	female	male	male	female	female	female	female	female	female
									p value<0.0001
				female	male	male	female	Relative FN stained area
			Normal	0.068371	0.060726	0.07577	0.066279
			CKD	0.277224	0.19514	0.314648	0.370889	0.392176	0.177634	0.18986	0.256955	0.150142	0.447022	0.41	0.37	0.456	0.38	0.3065
				male	female	female	female	male	male	female	male	male	female	female	female	female	female	female
									p value<0.001
				female	male	male	female	Relative fibrotic area (Sirius red stain)
			Normal	0.168371	0.090726	0.17577	0.0796279
			CKD	0.457722	0.41514	0.394648	0.470889	0.492176	0.297634	0.28986	0.346955	0.350142	0.677022	0.61	0.39	0.5856	0.328	0.5065
				male	female	female	female	male	male	female	male	male	female	female	female	female	female	female
									p value<0.001
				male	female	female	female	male	male	female	male	male	female	female	female	female	female	female
			p-DNAPKcs	0.145238	0.1121	0.146881	0.154544	0.195691	0.122833	0.138866	0.140476	0.134206	0.219268	0.2	0.187	0.22	0.176	0.166
			FN	0.277224	0.19514	0.314648	0.370889	0.392176	0.177634	0.18986	0.256955	0.150142	0.447022	0.41	0.37	0.456	0.38	0.3065
									p value<0.0001
				male	female	female	female	male	male	female	male	male	female	female	female	female	female	female
			p-DNAPKcs	0.145238	0.1121	0.146881	0.154544	0.195691	0.122833	0.138866	0.140476	0.134206	0.219268	0.2	0.187	0.22	0.176	0.166
			Sirius red	0.457722	0.41514	0.394648	0.470889	0.492176	0.297634	0.28986	0.346955	0.350142	0.677022	0.61	0.39	0.5856	0.328	0.5065
									p value<0.001
			Relative p-DNAPKcs stained area
			Sham	3d	7d	14d
			0.01	0.089	0.11	0.178
			0.012	0.07121	0.09	0.198
			0.0064731	0.046881	0.16	0.1456
			0.0071536	0.084544	0.123	0.15678
			0.012613	0.0956911	0.1456	0.11
			0.009568	0.05	0.089	0.172
			Relative p-DNAPKcs stained area
			Sham	UIR
			0.011	0.079
			0.0112	0.09121
			0.0069731	0.056881
			0.0079536	0.081544
			0.011613	0.0856911
			0.0019568	0.052

## Sheet: Figure 2
			Renal injury index										Relative MFI of Col1A1
			WT Sham	DNAPKcs-/- Sham	WT UUO	DNAPKcs-/- UUO								WT UUO	DNAPKcs-/-UUO
			0	0	3	2								1.16949	0.559322
			0	0	4	3								0.915254	0.305085
			0	0	4	1								1.27119	0.355932
			0	0	4	3								0.711864	0.457627
			0	0	3	2								1.0678	0.661017
			0	0	2	1								0.864407	0.355932
			Relative fibrotic area ( masson blue stain )										Relative a-SMA stained area
			WT UUO	DNAPKcs-/-UUO										WT UUO	DNAPKcs-/-UUO
			1.25373	0.358209										1.04651	0.488372
			1.01493	0.567164										1.18605	0.674419
			0.835821	0.776119										0.883721	0.44186
			1.10448	0.626866										0.976744	0.372093
			0.985075	0.268657										0.767442	0.72093
			0.80597	0.38806										1.13953	0.581395
					Relative protein levels
		WT UUO						DNAPKcs-/- UUO
	FN	1.146	0.998838	1.06194	0.760768	1.07038	0.962073	0.483278	0.361274	0.549325	0.526663	0.593534	0.593545
	α-SMA	0.963364	1.17659	1.63485	0.75703	1.05942	0.408746	0.587083	0.118739	0.390638	0.204723	0.483002	0.097752
				Relative F4/80 stained area
				WT Sham	DNAPKcs-/- Sham	WT UUO	DNAPKcs-/- UUO
				1.25	0.25	5.75	3
				0.75	0.5	4.25	2.75
				0.5	0.75	6.25	2
				0.75	0.5	4.5	4.5
				1.75	1.25	3	3.75
				1	1.75	7.25	1.75
						Relative protein levels
					Cas9 fl/fl UUO					DNA-PKcs TEC KO UUO
				DNA-PKcs	0.979037	1.05238	1.02148	0.906407	1.04069	0.486839	0.146971	0.482788	0.54832	0.570701
				FN	0.985713	0.96531	1.06843	1.04529	0.935256	0.886451	0.785361	0.667873	0.725199	0.775185
				α-SMA	0.970736	0.957868	0.996192	1.05057	1.02463	0.782771	0.691903	0.617072	0.674442	0.739292

## Sheet: Figure 3
			Relative p-DNAPKcs stained area								Renal injury index
			Vehicle UUO	NU7441 UUO							Vehicle	Vehicle UUO	NU7441	NU7441 UUO
			1.29897	0.742268							0	4	0	1
			1.17526	0.556701							0	4	0	1
			1.05155	0.494845							0	3	0	1
			0.865979	0.556701							0	3	0	2
			0.680412	0.680412							0	2	0	2
			0.927835	0.371134							0	2	0	3
			Relative fibrotic area (masson blue stain )								Relative F4/80 stained area
			Vehicle UUO	NU7441 UUO							Vehicle	Vehicle UUO	NU7441	NU7441 UUO
			1.20212	0.411429							1.15385	5.30769	0.230769	3.46154
			0.925714	0.548571							0.923077	3.92308	0.230769	2.53846
			1.06286	0.822857							1.38461	6.46154	0.692308	1.61539
			0.651428	0.582857							0.461538	3.02312	0.923077	2.07692
			1.33714	0.308571							1.15385	6.23077	1.15385	3.12102
			0.822857	0.24034							0.923077	4.38462	1.38461	1.61539
			Relative MFI of Col1A1
			Vehicle UUO	NU7441 UUO
			1.33333	0.717949
			1.07692	0.461538
			1.02564	0.871795
			0.871795	0.410256
			0.717949	0.307692
			0.974359	0.564103
					Relative protein levels
				Vehicle UUO						NU7441 UUO
			FN	1.44183	1.16042	0.784554	0.891945	1.10374	0.617501	0.457408	0.944647	0.367915	0.457408	0.507126	0.805436
			α-SMA	1.33932	1.34221	0.832787	1.10795	0.518727	0.859006	0.566348	0.178382	0.393359	0.34128	0.944275	0.156587
								Relative protein levels
				WT Vehicle UUO						DNAPKcs -/- Vehicle UUO						DNAPKcs -/- NU7441 UUO
			FN	0.869331	1.12271	0.923768	1.06283	0.983366	1.038	0.632282	0.541235	0.561214	0.516516	0.600946	0.576114	0.7321	0.595049	0.635711	0.650611	0.526449	0.556248
			α-SMA	0.908934	1.0531	1.00284	0.967339	0.993963	1.07384	0.56801	0.468022	0.541355	0.496982	0.434859	0.541355	0.653099	0.613545	0.567979	0.523606	0.505856	0.443734
		Relative fibrotic area ( Sirius red stain )
			WT Vehicle UUO	DNAPKcs -/- Vehicle UUO	DNAPKcs -/- NU7441 UUO
			1.34416	0.603896	0.506494
			1.07143	0.487013	0.857143
			0.876624	0.506494	0.681819
			0.837663	0.74026	0.525974
			0.681819	0.525974	0.603896
			1.18831	0.564935	0.545455

## Sheet: Figure 4
					Relative protein levels
				Control			TGFβ1
			DNAPKcs	1.1925	0.992915	0.814584	1.34517	1.35379	1.37333
			P-DNAPKcs	1.01429	0.992713	0.993921	1.63286	1.48093	1.38004
				Relative protein levels
				Control			TGFβ1
			DNAPKcs	1.05023	1.1458	0.803962	3.2147	3.14385	2.37681
			P-DNAPKcs	0.651252	1.55612	0.792616	2.89318	4.27724	5.50496
			Relative FN protein levels
			NC	NC + TGFβ1	DNAPKcs-/-	DNAPKcs-/- + TGFβ1
			0.829785	8.55317	0.574467	2.23404
			0.957445	7.59573	0.453829	1.46808
			1.21276	9.06381	0.568084	1.65957
				Relative FN protein levels
			Vehicle	Vehicle+TGFβ1	NU7441	NU7441+TGFβ1
			0.92	7.56	0.458	3.56
			1.24	7.88	0.6392	3.72
			0.84	8.4	0.792	4.44
				Relative FN protein levels
			NC	NC + TGFβ1	KU80-/-	KU80-/- + TGFβ1
			0.900646	5.2301	2.22266	17.6147
			1.19338	7.09572	2.29142	17.952
			0.905976	4.8039	4.07208	18.366
			Relative FN protein levels
			Vehicle	Vehicle+TGFβ1	NU7441	NU7441+TGFβ1
			0.96517	6.54637	0.608477	2.26605
			1.0491	5.74906	0.830885	1.88838
			0.985732	6.10994	0.461603	1.63659

## Sheet: Figure 5
			female	female	male	male	female	female	female	female
		p-DNAPKcs	29.645	21.34	26.7	31.23	18.9	23.4	15.67	27.9
		TAF7	18.9	14.6	16.3	17.6	14.7	13.7	10.2	15.7
		Relative TAF7 (55kDa) protein levels
		WT Sham	WT UUO	DNAPKcs-/- Sham	DNAPKcs-/- UUO
		0.939853	3.98097	0.365213	1.05101
		0.86422	3.22325	0.270769	1.33462
		1.19792	4.41934	0.346213	1.14555
		0.834673	2.90133	0.364833	0.796583
		1.0476	4.27406	0.517726	0.77
		1.11574	2.85071	0.401775	1.02035
		Relative TAF7 (55kDa) protein levels
		WT Sham	WT UIR	DNAPKcs-/- Sham	DNAPKcs-/- UIR
		0.577075	2.01785	0.61	0.92
		0.924545	2.26554	0.42	0.89
		1.11162	3.1	0.34	0.98
		1.30454	2.63164	0.52	1.18112
		1.04708	2.21625	0.49	1.08822
		1.03514	1.93066	0.53	1.44654
		Relative TAF7 (55kDa) protein levels
		Vehicle Sham	Vehicle UIR	NU7441 Sham	NU7441 UIR
		0.337911	1.49457	0.460249	1.21409
		1.23859	1.78825	0.92816	1.5227
		1.26675	2.67697	0.211431	0.715085
		0.998635	2.16742	0.247871	1.3699
		1.01834	1.7976	0.390771	0.997692
		1.13978	1.85081	0.465191	1.1283
		Relative TAF7 (55kDa) protein levels
		NC	NC + TGFβ1	DNAPKcs-/-	DNAPKcs-/- + TGFβ1
		0.887252	2.84755	0.21043	0.78
		0.966337	2.93227	0.324176	0.735163
		1.21166	2.60027	0.738462	0.92
		Relative TAF7 (55kDa) protein levels
		Vehicle	Vehicle + TGFβ1	NU7441	NU7441 + TGFβ1
		0.933927	2.75969	1.03323	1.04111
		1.05634	2.44139	1.0249	0.832451
		1.00974	2.53606	1.13256	0.716724
		Relative TAF7 (55kDa) protein levels
		Vehicle	Vehicle + TGFβ1	NU7441	NU7441 + TGFβ1
		1.16111	3.65194	0.112423	0.94
		0.905366	2.89646	0.302026	0.790562
		0.933519	3.21146	0.670887	0.86
				Relative FN protein levels
				NC + TGFβ1	TAF7-/- + TGFβ1
				0.987676	0.341197
				1.10915	0.237676
				0.903169	0.269366
			Relative FN protein levels
		NC	NC+TGFβ1	TAF7 -/-	TAF7 -/-+TGFβ1
		1.11679	2.64963	0.459854	1.42336
		0.985401	2.86861	0.262774	1.55474
		0.89781	2.9343	0.416058	1.20438

## Sheet: Figure 6
					Relative protein levels
			NC			NC + TGFβ1			TAF7-/-			TAF7-/- + TGFβ1
		p-mTOR	1.10735	0.905764	0.986894	2.88922	2.53622	2.73736	0.77338	0.679771	0.605551	1.19487	1.28579	1.46003
		T-mTOR	0.99617	0.864669	1.13916	1.46744	1.46401	1.03975	0.652496	0.693139	0.76022	1.24535	0.987421	1.04026
		RPTOR	0.997487	0.916717	1.0858	1.84404	1.60769	1.79212	0.588115	0.464185	0.475313	0.755537	0.863202	0.784503
			Relative luciferase activity
		pcDNA3.1	pcDNA3.1 + TGFβ1	TAF7-WT + TGFβ1	TAF7-S213D + TGFβ1	TAF7-S213A + TGFβ1
		0.713413	1.94978	3.305	4.08316	2.9028
		1.09696	1.73119	3.98698	4.27552	2.43066
		1.18963	2.15962	3.68096	3.68096	2.81537
		Signal relative to Input
		IgG	H3	FLAG
		0.04	0.83	0.23
		0.03	0.78	0.33
		0.05	0.79	0.28
								Relative protein levels
			WT Sham						DNAPKcs -/-						WT UUO						DNAPKcs-/- UUO
		p-mTOR	0.11	0.14	0.19	0.13	0.21	0.09	0.779978	0.682481	1.07247	1.36496	1.10562	0.994472	7.69253	8.00452	5.96976	8.87225	6.14233	7.89728	2.04744	2.43743	2.53493	1.07247	1.85245	0.877475
		T-mTOR	0.09	0.123	0.179	0.213	0.24	0.25	0.574467	0.957445	1.34042	1.0851	1.21276	0.829785	2.91063	3.32552	2.48297	2.91702	3.58084	3.89361	2.48936	2.3617	3.25531	2.87233	3.31914	2.61702
		RPTOR	0.03	0.08	0.07	0.08	0.02	0.03	1	0.333333	1	0.666667	1.33333	1.66667	20.3333	23.6667	18.3333	13.6667	16.3333	19	7	6.33333	3.66667	6.33333	3	2.66667
								Relative protein levels
			WT Sham						DNAPKcs -/-						WT UIR						DNAPKcs-/-UIR
		p-mTOR	0.75728	1.03689	0.972814	1.21747	1.39806	0.617475	0.390291	0.518446	0.768931	0.332038	0.108932	0.570873	4.77669	5.19028	4.06601	4.19999	4.60193	4.36892	1.51456	0.990289	1.51456	1.2233	1.10679	0.681552
		T-mTOR	1.16824	1.34131	0.908631	0.856709	0.820796	0.904304	0.514891	0.666329	0.630287	0.722578	0.809114	0.701376	2.68695	2.83017	2.4533	3.1629	3.15857	2.12014	1.94707	1.72207	1.38891	2.37975	2.55282	1.76967
		RPTOR	0.911993	0.893753	1.45919	1.08436	0.811674	0.839033	0.547196	0.273598	0.611035	0.711354	0.729594	0.893753	6.56635	6.18331	5.56316	5.38076	6.47515	7.02234	0.820793	0.620155	1.12175	1.62335	1.91518	0.711354
								Relative protein levels
			Vehicle						Vehicle UUO						NU7441						NU7441 UUO
		p-mTOR	0.786115	0.887449	1.12841	1.16902	0.862889	1.16612	7.92883	7.63005	5.99304	5.53181	7.04893	6.52678	0.354864	0.569522	0.496229	0.635274	1.14775	0.868304	2.18526	1.13131	2.18526	1.16999	1.8275	1.46683
		T-mTOR	0.892561	1.27934	1.02432	0.764202	0.930686	1.1089	2.63943	2.40316	2.23863	2.68193	2.67768	2.33341	0.900637	0.915513	0.831654	0.700023	0.794804	1.114	1.46635	1.01922	0.561463	1.08382	0.675796	1.44892
		RPTOR	0.974988	1.28699	1.14399	0.792275	1.15699	0.644792	4.67994	3.04066	4.10145	2.98346	3.06146	3.75046	0.233997	0.084499	0.303546	0.506994	0.519994	0.636992	1.23498	1.09199	0.989938	1.15699	1.36498	0.506994
								Relative protein levels
			Vehicle						Vehicle UIR						NU7441						NU7441 UIR
		p-mTOR	0.856154	1.12947	1.02332	0.765438	0.893649	1.33197	2.15337	1.78933	2.65384	2.72576	3.17764	2.8688	0.536784	0.750374	0.449242	0.40881	0.62273	0.424063	1.24008	0.763597	1.24008	0.52937	0.797597	0.716374
		T-mTOR	0.755329	0.812135	1.3365	1.0486	0.760929	1.28649	3.82097	3.09407	3.32513	4.01448	3.88901	3.7136	1.38075	1.23734	1.18335	0.976747	1.11552	1.47452	2.33778	2.02241	1.44886	1.34523	0.99254	2.33522
		RPTOR	1.09177	1.3014	1.20532	0.795637	0.558115	1.04775	2.06127	2.16949	2.67747	2.384	1.9962	1.81571	0.889141	0.493482	0.640653	0.777343	0.786078	0.427976	0.607027	0.859445	0.752451	0.732799	1.02234	0.383431
					Relative protein levels
			NC			NC + TGFβ1			DNAPKcs-/-			DNAPKcs-/- + TGFβ1
		p-mTOR	1.2809	0.884833	0.834271	1.92135	1.64326	2.14888	0.463484	0.412922	0.758428	0.834271	0.45927	0.375001
		T-mTOR	1.11834	0.899408	0.982249	1.61223	1.85247	1.77949	0.860947	0.78501	0.982249	0.911243	0.662722	0.90927
		RPTOR	0.694915	1.11864	1.18644	3.83051	2.9435	3.33333	0.553672	0.621469	0.073446	1.18644	1.46893	0.621469
						Relative protein levels
			Vehicle			Vehicle+TGFβ1			NU7441			NU7441+TGFβ1
		p-mTOR	0.861907	1.12092	1.01717	4.31324	4.06682	5.01173	0.751297	0.85042	1.09313	2.76062	2.88013	3.18062
		T-mTOR	1.10443	1.05668	0.838888	1.59878	1.56393	1.97826	0.618044	0.60148	0.854024	1.05926	1.00505	1.05883
		RPTOR	0.858246	1.05067	1.09108	1.93691	1.71531	1.60985	0.97905	0.594658	0.699791	1.01848	1.07104	1.34702

## Sheet: Figure 7
								Relative protein levels
		WT Sham						WT UUO						DNAPKcs-/-						DNAPKcs-/- UUO
	CPT1A	1.25979	0.925748	1.07435	0.987715	0.868233	0.884164	0.261871	0.284995	0.374103	0.414203	0.358445	0.294721	1.01695	2.04558	0.861005	1.2904	1.24261	1.09127	0.626151	0.712509	1.28294	0.740786	0.89213	0.963819
	ACOX1	0.702734	1.0901	1.25621	0.902524	0.943087	1.10534	0.615214	0.549643	0.48392	0.438866	0.435488	0.415633	1.67762	3.06172	1.50319	1.80505	2.17012	1.94702	1.37246	1.61676	2.47273	1.16618	1.43998	1.10534
		WT Sham						WT UIR						DNAPKcs-/-						DNAPKcs-/- UIR
	CPT1A	1.08356	1.02269	0.864815	1.01309	1.11647	0.899379	0.504851	0.499131	0.534005	0.444521	0.423845	0.40317	1.10051	1.00417	1.03103	1.14748	1.11647	1.20951	0.948089	0.789537	0.783221	0.920055	0.909717	0.816678
	ACOX1	1.06659	0.907502	0.986038	0.966702	0.920114	1.15305	0.366461	0.269645	0.199841	0.337763	0.454234	0.384352	1.26564	1.31241	1.22624	1.3627	1.14141	1.26953	0.518032	0.934528	0.938233	0.908467	0.78035	0.826938
		WT Sham						WT UUO						DNAPKcs-/-						DNAPKcs-/- UUO
	HK2	0.09	0.078	0.056	0.11	0.17	0.108	0.98	1.12	0.89	0.93	1.21	1.45	0.098	0.13	0.198	0.123	0.078	0.067	0.456	0.61	0.71	0.461	0.598	0.61
	LDHA	0.19	0.178	0.2156	0.1781	0.198	0.2108	0.898	0.967	0.819	0.793	1.021	0.78	0.321	0.298	0.278	0.178	0.197	0.354	0.521	0.498	0.398	0.421	0.671	0.71
		WT Sham						WT UIR						DNAPKcs-/-						DNAPKcs-/- UIR
	HK2	0.089	0.1178	0.0756	0.141	0.167	0.1308	0.898	1.092	0.819	0.953	1.121	1.345	0.0698	0.123	0.1298	0.1023	0.0578	0.0617	0.4156	0.621	0.751	0.5461	0.4598	0.461
	LDHA	0.139	0.1978	0.20156	0.14781	0.1898	0.22108	0.7898	0.8967	0.7819	0.6793	0.91	0.738	0.198	0.209	0.26	0.156	0.187	0.25	0.26	0.21	0.31	0.108	0.209	0.183
	Damaged mitochondria
	WT UUO	DNAPKcs-/- UUO
	65	17
	71	23
	59	29
								ECAR （mPH/min/mg protein）
		NC						NC + TGFb1						DNAPKcs KO						DNAPKcs KO + TGFb1
	0	1	0	0	2	0	2	2	1	2	2	1	2	0	0	1	1	2	1	2	0	1	1	1	1
	8	1	2	0	2	0	2	1	1	2	2	3	2	1	0	1	1	2	1	2	0	1	1	1	1
	16	1	1	3	2	0	2	2	1	2	2	1	3	2	0	1	1	2	1	2	0	1	1	1	1
	24	3	2	3	2	1	2	5	7	6	3	5	6	2	2	3	2	1	1	2	2	3	1	2	3
	32	2	3	1	2	3	2	6	6	5	6	5	9	1	2	2	2	1	1	4	2	3	3	4	3
	40	3	4	3	2	3	3	6	8	4	6	8	11	2	2	3	2	1	1	3	4	3	3	5	3
	48	4	2	4	5	3	2	16	12	9	17	14	13	2	3	5	2	3	2	6	9	5	8	7	5
	56	5	4	4	5	5	2	13	11	14	17	15	11	3	4	5	5	3	2	8	11	6	3	6	9
	64	5	3	4	5	3	3	17	7	17	15	14	13	5	3	4	2	3	4	7	8	9	7	4	6
	72	1	3	2	2	0	2	3	1	2	2	1	1	0	0	1	1	2	1	2	0	1	1	1	1
	80	1	2	1	2	0	2	2	1	2	2	1	1	1	0	1	1	2	1	2	0	1	1	1	1
	88	1	1	0	2	2	2	2	1	2	2	1	1	2	0	1	1	2	1	2	0	1	1	1	1
									Glycolysis （mPH/min/mg protein）
	NC						NC + TGFβ1						DNAPKcs KO						DNAPKcs KO + TGFβ1
	2	3	1	2	3	2	6	6	5	6	5	9	1	2	2	2	1	1	4	2	3	3	4	3
								ECAR （mPH/min/mg protein）
		Vehicle						Vehicle + TGFb1						NU7441						NU7441 + TGFb1
	0	4	2	4	4	3	2	5	4	4	2	4	2	1	2	3	4	3	2	4	3	3	2	4	2
	8	5	2	4	3	3	2	4	2	4	5	4	2	3	2	3	3	3	2	4	2	4	3	4	2
	16	5	4	4	2	3	2	2	4	2	2	4	6	4	4	2	2	1	2	2	4	2	2	4	6
	24	4	2	5	2	5	4	9	7	8	7	6	6	2	2	3	2	5	4	7	6	3	5	4	6
	32	2	4	6	2	5	4	8	10	9	6	8	9	2	4	4	2	3	4	8	5	7	6	6	6
	40	4	4	3	2	4	5	9	7	6	6	9	11	4	4	3	2	4	3	7	7	4	6	7	7
	48	3	4	3	5	4	6	19	14	16	21	18	13	4	2	5	3	4	6	12	14	10	15	10	9
	56	5	6	4	7	5	6	15	16	14	22	15	16	5	2	4	5	5	2	13	11	9	16	8	11
	64	5	6	5	5	7	6	17	22	17	15	17	13	5	6	5	5	6	6	12	11	8	14	10	10
	72	3	5	2	2	3	2	4	6	2	2	5	2	3	3	1	2	3	2	2	1	2	2	2	2
	80	3	6	2	2	2	2	2	3	5	4	6	2	3	4	2	1	2	3	2	1	3	4	2	2
	88	4	3	4	5	2	2	2	5	6	2	4	5	4	3	4	4	2	2	2	5	3	2	2	1
								Glycolysis （mPH/min/mg protein
	Vehicle						Vehicle+ TGFβ1						NU7441						NU7441 + TGFβ1
	2	4	6	2	5	4	8	10	9	6	8	11	2	4	4	2	3	4	8	5	7	6	6	6
								ECAR （mPH/min/mg protein）
		NC						NC + TGFb1						TAF7 KO						TAF7 KO + TGFb1
	0	2	2	0	4	0	2	2	2	2	2	4	2	1	2	3	1	2	1	2	3	1	1	1	1
	8	2	2	0	3	2	2	3	2	2	2	4	2	1	2	0	1	2	1	2	4	1	2	1	1
	16	2	4	2	2	1	2	2	3	2	2	4	3	2	0	4	2	2	1	2	3	1	2	2	1
	24	3	2	3	2	2	5	8	6	6	7	5	9	2	2	3	2	3	2	5	2	3	4	2	3
	32	2	4	2	2	3	2	8	6	5	6	7	9	1	2	2	2	4	1	4	6	6	3	4	4
	40	4	4	3	2	4	3	9	7	6	6	8	11	4	2	5	2	3	2	3	4	3	7	5	6
	48	4	4	3	5	2	6	16	12	9	20	18	13	2	4	2	2	3	2	6	11	7	4	7	5
	56	5	6	4	5	5	2	15	16	14	17	15	11	3	6	5	5	4	2	8	12	8	4	6	9
	64	5	3	5	5	3	6	17	12	17	15	14	13	6	3	4	4	3	4	7	8	9	7	7	4
	72	1	3	2	2	3	2	3	4	2	2	2	2	2	3	1	3	2	1	2	0	1	1	1	1
	80	1	2	1	2	2	2	2	3	2	2	3	2	1	2	1	3	2	1	2	2	1	1	1	1
	88	1	3	2	2	2	2	2	5	2	2	4	3	2	4	1	1	2	1	2	0	1	1	1	1
								Glycolysis （mPH/min/mg protein
	NC						NC + TGFβ1						TAF7 KO						TAF7 KO + TGβ1
	2	4	2	2	3	2	8	6	9	6	7	9	1	2	2	2	4	1	4	6	6	3	4	4
				Lactate concentration (mM)
	NC			NC + TGFβ1			DNAPKcs KO			DNAPKcs KO + TGFβ1
	2.34	3.23	3.67	6.78	7.89	9.34	2.13	2.78	2.09	4.56	5.6	4.11
				Lactate concentration (mM)
	Vehicle			Vehicle+ TGFβ1			NU7441			NU7441 + TGFβ1
	4.56	3.789	5.234	13.56	12.67	14.98	4.233	2.798	3.2445	9.67	7.67	8.111

## Sheet: Figure 8
		Pyruvic acid (Fold change)
		WT Sham	WT UUO	DNAPKcs-/- Sham	DNAPKcs-/- UUO
		0.916329	0.38287	1.34936	0.623111
		0.805109	0.193824	1.75116	0.827233
		0.910993	0.317398	1.22473	0.65534
		1.36757	0.175643	0.977639	0.78426
		L-Lactic acid (Fold change)
		WT Sham	WT UUO	DNAPKcs-/- Sham	DNAPKcs-/- UUO
		0.537347	6.19903	1.53775	2.05489
		1.19446	19.4608	0.203654	0.461638
		0.498958	33.5177	1.00799	1.71642
		1.76924	16.2272	0.244171	3.74461
		Lauroylcarnitine (Fold change)
		WT Sham	WT UUO	DNAPKcs-/- Sham	DNAPKcs-/- UUO
		1.22152	6.45937	0.793161	1.3761
		0.873896	7.36623	1.33542	1.89598
		0.855043	5.82229	0.062679	4.18075
		1.04954	3.74177	0.695056	5.14059
		Myristoyl carnitine(Fold change)
		WT Sham	WT UUO	DNAPKcs-/- Sham	DNAPKcs-/- UUO
		1.1177	4.72717	0.668251	1.88988
		0.839075	6.09762	0.351443	2.25317
		1.08579	3.61273	0.375643	0.501763
		0.957474	5.16013	0.190962	0.655684

## Sheet: Figure S1
											PRKDC Expression in Nakagawa CKD Kidney (Nephroseq)
				Normal Kidney	1.05395	1.19043	0.91133	1.22068	1.24226
				Chronic Kidney Disease	1.53078	1.37052	2.08716	2.22552	2.44136	2.34669	1.81974	1.32511	1.97684	1.4904	1.69842	1.78479	2.38408	2.49253	2.09072	2.01546	-0.47939	2.29803	2.50255	1.37851	2.10944	1.77024	1.87946	1.75759	2.41078	1.68598	2.41344	1.54029	1.60422	2.16628	2.14575	1.83002	1.62521	1.40226	1.66645	1.66624	1.31959	1.47363	1.80882	1.73901	1.71432	1.69593	1.71142	1.89194	1.91384
												Comparison of FN and PRKDC
				PRKDC	1.05395	1.19043	0.91133	1.22068	1.24226	1.53078	1.37052	2.08716	2.22552	2.44136	2.34669	1.81974	1.32511	1.97684	1.4904	1.69842	1.78479	2.38408	2.49253	2.09072	2.01546	-0.47939	2.29803	2.50255	1.37851	2.10944	1.77024	1.87946	1.75759	2.41078	1.68598	2.41344	1.54029	1.60422	2.16628	2.14575	1.83002	1.62521	1.40226	1.66645	1.66624	1.31959	1.47363	1.80882	1.73901
				FN	1.92974	1.99561	1.99093	1.9977	2.0014	3.43614	3.62397	1.86985	3.21979	3.22116	2.03207	3.43075	0.76467	2.97339	1.08292	1.27854	3.81932	1.42518	2.82937	3.07079	1.99964	0.44527	2.16211	3.81663	2.72744	1.79431	4.64394	3.20003	0.97692	4.13765	3.00316	3.37335	2.10717	2.35812	1.36564	3.80125	2.33561	-0.35288	-0.04768	1.19228	1.90017	0.43617	2.20889	2.88844	1.55818
																	Relative DNAPKcs protein levels
																	Sham	UIR
																	0.208742	1.0227
																	0.148253	0.847004
																	0.211231	0.916206
																	0.151846	1.12087
																	0.203999	0.471628
																	0.161487	0.594632
				Prkdc mRNA expression
				Sham	UUO
				1.21065	2.17578
				0.953649	2.19737
				0.755027	4.4548
				0.955206	2.7845
				0.996368	2.39709
				1.13075	3.75303
				Prkdc mRNA expression
				Sham	UIR
				0.891266	1.9951
				0.974942	1.36921
				1.39688	2.42445
				0.793226	1.76471
				0.944742	2.04991
				0.998217	2.31729
[truncated: 8 more columns]

## Sheet: Figure S2
			DNA-PKCs mRNA levels (Fold change)
			WT	DNAPKcs-/-
			0.486224	0.023339
			0.705024	0.008266
			0.972447	0.032577
			1.36143	0.016532
			1.55591	0.043274
			0.918963	0.027229
									Relative mRNA levels
				WT Sham						WT UUO						DNAPKcs-/- Sham						DNAPKcs-/- UUO
			Acta2	1.266	1.087	1.102	1.603	0.865	0.475	10.708	13.744	24.708	15.678	7.565	7.468	2.446	2.043	0.612	0.732	0.646	0.818	3.632	3.172	4.114	3.708	2.729	1.555
			Col1a1	1.30034	0.667948	1.23883	0.746756	1.28015	0.765978	18.4892	42.7727	24.3969	18.8775	65.5454	26.3297	0.381547	0.386353	0.389236	0.381547	0.350793	0.489188	5.05814	5.72994	5.8914	5.23691	9.30803	4.32004
			Col3a1	1.56029	0.889922	1.46581	0.994301	0.359028	0.730654	21.1386	37.3173	23.1317	20.9919	30.5219	17.6572	0.435513	0.395921	0.406719	0.423815	0.435513	0.571386	11.5654	5.86323	5.43311	6.37253	5.58608	5.36923
			Fn1	1.01199	1.25538	1.16275	0.741009	0.896699	0.932173	17.3585	13.9077	59.3792	38.0634	29.0117	10.653	1.01199	0.767614	0.453277	0.553786	0.573493	0.606011	2.26244	2.37478	2.54525	9.28921	3.573	11.8276
			Havcr1	0.917	0.874	1.066	1.03	1	1.128	12.716	14.312	13.119	14.275	17.89	10.165	1.048	1.356	1.464	1.33	1.927	1.018	4.862	3.486	3.229	2.147	4.431	4.083
									Relative mRNA levels
				WTSham						WT UUO						DNAPKcs-/- Sham						DNAPKcs-/- UUO
			IL1β	0.877963	0.558903	1.27339	0.860404	1.0799	1.35206	8.74757	13.9071	24.6895	29.8508	22.827	32.4846	0.311993	1.11434	0.410612	0.702371	0.860404	0.965759	1.62822	4.49537	3.95083	3.33626	6.32134	3.59965
			IL6	0.631313	0.328893	1.46801	1.05429	1.32576	1.19318	14.3119	26.3031	40.3861	55.9596	35.4798	26.5151	0.894217	0.681047	1.7951	1.13636	0.84596	0.953283	7.63889	5.61869	4.79798	5.11364	10.101	14.5833
			Tnfα	0.441444	0.368278	1.80951	1.06667	1.37778	0.933333	9.72463	6.6533	12.0759	16.122	18.2212	10.2222	0.983066	1.39978	0.988338	0.84	0.791111	0.484444	3.61444	2.71111	5.23222	6.21222	3.95556	4.32111
			Mcp1	0.507614	0.122431	3.17644	0.456853	0.568528	1.16751	14.0358	15.9148	13.6912	16.7513	10.6599	18.2741	0.266935	0.286999	1.19356	1.06599	0.456853	0.812183	5.43967	6.82713	6.59898	4.56853	4.06091	3.5533
			gH2AX+ cells （%）
			WT Sham	WT UUO	DNAPKcs-/- Sham	DNAPKcs-/- UUO
			0	3.5	0	1.6
			0	3.6	0	2.1
			0	3.5	0	1.4
			0	2.8	0	0.6
			0	4.1	0	1.3
			0	2.9	0	1.6
													Fibrotic area (%, masson blue stain )
				Renal injury index
			WT Sham	WT UIR	DNAPKcs-/- Sham	DNAPKcs-/- UIR								WT UIR	DNAPKcs-/- UIR
			0	3	0	1								42	14
			0	3	0	3								39	18
			0	4	0	1								38	21
			0	4	0	2								25	15
			0	2	0	2								21	8
			0	2	0	1								18	16
					MFI of Col1A1
					WT UIR	DNAPKcs-/- UIR								Relative a-SMA stained area (%)
					33	11								WT UIR	DNAPKcs-/- UIR
					17	6								50	23
					28	7								35	17
					29	22								29	11
					18	13								41	29
					37	9								44	36
														37	15
			Relative F4/80 stained area (%)
			WT Sham	WT UIR	DNAPKcs-/- Sham	DNAPKcs-/- UIR
			6	42	1	18
			4	33	5	15
			4	28	3	9
			8	17	2	21
			7	12	6	12
			4	29	4	8
			Relative FN protein levels											Relative α-SMA protein levels
			WT Sham	DNAPKcs-/- Sham	WT UIR	DNAPKcs-/- UIR								WT Sham	DNAPKcs-/- Sham	WT UIR	DNAPKcs-/- UIR
			0.186262	0.080046	1.23017	0.448957								0.246181	0.0113987	1.12255	0.0746841
			0.198637	0.114825	1.16346	0.451037								0.14571	0.021273	1.14968	0.195105
			0.112337	0.123013	1.22063	0.262398								0.164049	0.0161795	0.798	0.349694
			0.210986	0.117362	0.986416	0.598239								0.098	0.067	0.986303	0.527604
			0.12127	0.124081	1.32158	0.26742								0.0898	0.155	1.73477	0.691444
			0.132746	0.0957358	1.20928	0.167421								0.213	0.144	0.619975	0.112435

[truncated: 6 more sheets: Figure S3, Figure S4, Figure S5, Figure S6, Figure S7, Figure S8]
